# Supplementary material for: Core-Shell Structured SiO2@NiFe LDH Composite for Broadband Electromagnetic Wave Absorption
Source: Int J Mol Sci. 2022 Dec 28;24(1):504. doi: 10.3390/ijms24010504 (PMC9820398; doi:10.3390/ijms24010504)
Supplement: Supplementary file 1 [file ijms-24-00504-s001.zip]

Archive with 1 entries (1 files):
- ijms-2096978-supplementary.pdf
